# Supplementary material for: Fluorescent Probe Combined with Photoelectric Analysis Technology for Detection of Escherichia coli
Source: Biosensors (Basel). 2023 Jan 18;13(2):150. doi: 10.3390/bios13020150 (PMC9953772; doi:10.3390/bios13020150)
Supplement: Supplementary file 1 [file biosensors-13-00150-s001.zip]

Archive with 1 entries (1 files):
- biosensors-2066575-supplementary.pdf
